# Supplementary material for: A new species of Nidirana Dubois, 1992 (Anura, Ranidae) from Chongqing Municipality, China
Source: Biodivers Data J. 2023 May 10;11:e101986. doi: 10.3897/BDJ.11.e101986 (PMC10848812; doi:10.3897/BDJ.11.e101986)
Supplement: XML Treatment for Nidirana chongqingensis [file BDJ.11.e101986-treatment1.xml]

<!DOCTYPE tp:taxon-treatment
  PUBLIC "-//TaxonX//DTD Taxonomic Treatment Publishing DTD v0 20100105//EN" "tax-treatment-NSO.dtd">
<tp:taxon-treatment xmlns:tp="http://www.plazi.org/taxpub"><tp:treatment-meta><mixed-citation publication-type="journal"><person-group><name><surname>Ma</surname><given-names>Qi</given-names></name><name><surname>Wang</surname><given-names>Zhijian</given-names></name></person-group><article-title>A new species of <italic><tp:taxon-name><tp:taxon-name-part taxon-name-part-type="genus" reg="Nidirana">Nidirana</tp:taxon-name-part></tp:taxon-name></italic> Dubois, 1992 (<tp:taxon-name><tp:taxon-name-part taxon-name-part-type="order">Anura</tp:taxon-name-part></tp:taxon-name>, <tp:taxon-name><tp:taxon-name-part taxon-name-part-type="family">Ranidae</tp:taxon-name-part></tp:taxon-name>) from Chongqing Municipality, China</article-title><source>Biodivers Data J</source><day>10</day><month>05</month><year>2023</year><volume>11</volume><pub-id pub-id-type="doi">10.3897/BDJ.11.e101986</pub-id></mixed-citation></tp:treatment-meta><tp:nomenclature><tp:taxon-name>
            <object-id xmlns:xlink="http://www.w3.org/1999/xlink" content-type="arpha" xlink:type="simple">1EFA6383-F50B-5F28-8FA8-EB169D904B02</object-id>
            <tp:taxon-name-part taxon-name-part-type="genus">Nidirana</tp:taxon-name-part>
            <tp:taxon-name-part taxon-name-part-type="species">chongqingensis</tp:taxon-name-part>
            <object-id xmlns:xlink="http://www.w3.org/1999/xlink" content-type="zoobank" xlink:type="simple" object-id-type="ZooBank">B964B6E8-4D84-4D16-90FF-068E45BA6AB0</object-id>
          </tp:taxon-name><tp:taxon-authority>Ma &amp; Wang</tp:taxon-authority><tp:taxon-status xmlns:xlink="http://www.w3.org/1999/xlink" xlink:type="simple">sp. nov.</tp:taxon-status></tp:nomenclature><tp:treatment-sec sec-type="materials"><title>Materials</title><list list-type="alpha-lower" list-content="occurrences"><list-item><p><bold>Type status:</bold> <named-content xmlns:xlink="http://www.w3.org/1999/xlink" content-type="dwc:typeStatus" xlink:type="simple">Holotype</named-content>. <bold>Occurrence:</bold> catalogNumber: <named-content xmlns:xlink="http://www.w3.org/1999/xlink" content-type="dwc:catalogNumber" xlink:type="simple">SWU0001408</named-content>; recordedBy: <named-content xmlns:xlink="http://www.w3.org/1999/xlink" content-type="dwc:recordedBy" xlink:type="simple">Qi Ma</named-content>; individualCount: <named-content xmlns:xlink="http://www.w3.org/1999/xlink" content-type="dwc:individualCount" xlink:type="simple">1</named-content>; sex: <named-content xmlns:xlink="http://www.w3.org/1999/xlink" content-type="dwc:sex" xlink:type="simple">male</named-content>; lifeStage: <named-content xmlns:xlink="http://www.w3.org/1999/xlink" content-type="dwc:lifeStage" xlink:type="simple">adult</named-content>; occurrenceID: <named-content xmlns:xlink="http://www.w3.org/1999/xlink" content-type="dwc:occurrenceID" xlink:type="simple">C3B1F1AD-5D4C-5F35-8F0C-7020A48D4D15</named-content>; <bold>Taxon:</bold> scientificName: <named-content xmlns:xlink="http://www.w3.org/1999/xlink" content-type="dwc:scientificName" xlink:type="simple"><italic><tp:taxon-name><tp:taxon-name-part taxon-name-part-type="genus" reg="Nidirana">Nidirana</tp:taxon-name-part><tp:taxon-name-part taxon-name-part-type="species" reg="chongqingensis">chongqingensis</tp:taxon-name-part></tp:taxon-name></italic></named-content>; kingdom: <named-content xmlns:xlink="http://www.w3.org/1999/xlink" content-type="dwc:kingdom" xlink:type="simple"><tp:taxon-name><tp:taxon-name-part taxon-name-part-type="kingdom">Animalia</tp:taxon-name-part></tp:taxon-name></named-content>; phylum: <named-content xmlns:xlink="http://www.w3.org/1999/xlink" content-type="dwc:phylum" xlink:type="simple"><tp:taxon-name><tp:taxon-name-part taxon-name-part-type="phylum">Chordata</tp:taxon-name-part></tp:taxon-name></named-content>; class: <named-content xmlns:xlink="http://www.w3.org/1999/xlink" content-type="dwc:class" xlink:type="simple"><tp:taxon-name><tp:taxon-name-part taxon-name-part-type="class">Amphibia</tp:taxon-name-part></tp:taxon-name></named-content>; order: <named-content xmlns:xlink="http://www.w3.org/1999/xlink" content-type="dwc:order" xlink:type="simple"><tp:taxon-name><tp:taxon-name-part taxon-name-part-type="order">Anura</tp:taxon-name-part></tp:taxon-name></named-content>; family: <named-content xmlns:xlink="http://www.w3.org/1999/xlink" content-type="dwc:family" xlink:type="simple"><tp:taxon-name><tp:taxon-name-part taxon-name-part-type="family">Ranidae</tp:taxon-name-part></tp:taxon-name></named-content>; genus: <named-content xmlns:xlink="http://www.w3.org/1999/xlink" content-type="dwc:genus" xlink:type="simple"><tp:taxon-name><tp:taxon-name-part taxon-name-part-type="genus">Nidirana</tp:taxon-name-part></tp:taxon-name></named-content>; <bold>Location:</bold> higherGeography: <named-content xmlns:xlink="http://www.w3.org/1999/xlink" content-type="dwc:higherGeography" xlink:type="simple">South-western China</named-content>; country: <named-content xmlns:xlink="http://www.w3.org/1999/xlink" content-type="dwc:country" xlink:type="simple">China</named-content>; municipality: <named-content xmlns:xlink="http://www.w3.org/1999/xlink" content-type="dwc:municipality" xlink:type="simple">Chongqing</named-content>; locality: <named-content xmlns:xlink="http://www.w3.org/1999/xlink" content-type="dwc:locality" xlink:type="simple">Gaolu Village, Mala Town, Qianjiang District</named-content>; verbatimElevation: <named-content xmlns:xlink="http://www.w3.org/1999/xlink" content-type="dwc:verbatimElevation" xlink:type="simple">1419 m</named-content>; verbatimCoordinates: <named-content xmlns:xlink="http://www.w3.org/1999/xlink" content-type="dwc:verbatimCoordinates" xlink:type="simple">29°14'31.32"N 108°54'7.93"E</named-content>; georeferenceSources: <named-content xmlns:xlink="http://www.w3.org/1999/xlink" content-type="dwc:georeferenceSources" xlink:type="simple">Google Earth</named-content>; <bold>Identification:</bold> identifiedBy: <named-content xmlns:xlink="http://www.w3.org/1999/xlink" content-type="dwc:identifiedBy" xlink:type="simple">Qi Ma</named-content>; <bold>Event:</bold> eventDate: <named-content xmlns:xlink="http://www.w3.org/1999/xlink" content-type="dwc:eventDate" xlink:type="simple">03/07/2022</named-content>; <bold>Record Level:</bold> basisOfRecord: <named-content xmlns:xlink="http://www.w3.org/1999/xlink" content-type="dwc:basisOfRecord" xlink:type="simple">PreservedSpecimen</named-content></p></list-item><list-item><p><bold>Type status:</bold> <named-content xmlns:xlink="http://www.w3.org/1999/xlink" content-type="dwc:typeStatus" xlink:type="simple">Paratype</named-content>. <bold>Occurrence:</bold> catalogNumber: <named-content xmlns:xlink="http://www.w3.org/1999/xlink" content-type="dwc:catalogNumber" xlink:type="simple">SWU0001439</named-content>; recordedBy: <named-content xmlns:xlink="http://www.w3.org/1999/xlink" content-type="dwc:recordedBy" xlink:type="simple">Qi Ma</named-content>; individualCount: <named-content xmlns:xlink="http://www.w3.org/1999/xlink" content-type="dwc:individualCount" xlink:type="simple">2</named-content>; sex: <named-content xmlns:xlink="http://www.w3.org/1999/xlink" content-type="dwc:sex" xlink:type="simple">male</named-content>; lifeStage: <named-content xmlns:xlink="http://www.w3.org/1999/xlink" content-type="dwc:lifeStage" xlink:type="simple">adult</named-content>; occurrenceID: <named-content xmlns:xlink="http://www.w3.org/1999/xlink" content-type="dwc:occurrenceID" xlink:type="simple">A44D36F5-8AD4-5B9E-A834-324FA55C768E</named-content>; <bold>Taxon:</bold> scientificName: <named-content xmlns:xlink="http://www.w3.org/1999/xlink" content-type="dwc:scientificName" xlink:type="simple"><italic><tp:taxon-name><tp:taxon-name-part taxon-name-part-type="genus" reg="Nidirana">Nidirana</tp:taxon-name-part><tp:taxon-name-part taxon-name-part-type="species" reg="chongqingensis">chongqingensis</tp:taxon-name-part></tp:taxon-name></italic></named-content>; kingdom: <named-content xmlns:xlink="http://www.w3.org/1999/xlink" content-type="dwc:kingdom" xlink:type="simple"><tp:taxon-name><tp:taxon-name-part taxon-name-part-type="kingdom">Animalia</tp:taxon-name-part></tp:taxon-name></named-content>; phylum: <named-content xmlns:xlink="http://www.w3.org/1999/xlink" content-type="dwc:phylum" xlink:type="simple"><tp:taxon-name><tp:taxon-name-part taxon-name-part-type="phylum">Chordata</tp:taxon-name-part></tp:taxon-name></named-content>; class: <named-content xmlns:xlink="http://www.w3.org/1999/xlink" content-type="dwc:class" xlink:type="simple"><tp:taxon-name><tp:taxon-name-part taxon-name-part-type="class">Amphibia</tp:taxon-name-part></tp:taxon-name></named-content>; order: <named-content xmlns:xlink="http://www.w3.org/1999/xlink" content-type="dwc:order" xlink:type="simple"><tp:taxon-name><tp:taxon-name-part taxon-name-part-type="order">Anura</tp:taxon-name-part></tp:taxon-name></named-content>; family: <named-content xmlns:xlink="http://www.w3.org/1999/xlink" content-type="dwc:family" xlink:type="simple"><tp:taxon-name><tp:taxon-name-part taxon-name-part-type="family">Ranidae</tp:taxon-name-part></tp:taxon-name></named-content>; genus: <named-content xmlns:xlink="http://www.w3.org/1999/xlink" content-type="dwc:genus" xlink:type="simple"><tp:taxon-name><tp:taxon-name-part taxon-name-part-type="genus">Nidirana</tp:taxon-name-part></tp:taxon-name></named-content>; <bold>Location:</bold> higherGeography: <named-content xmlns:xlink="http://www.w3.org/1999/xlink" content-type="dwc:higherGeography" xlink:type="simple">South-western China</named-content>; country: <named-content xmlns:xlink="http://www.w3.org/1999/xlink" content-type="dwc:country" xlink:type="simple">China</named-content>; municipality: <named-content xmlns:xlink="http://www.w3.org/1999/xlink" content-type="dwc:municipality" xlink:type="simple">Chongqing</named-content>; locality: <named-content xmlns:xlink="http://www.w3.org/1999/xlink" content-type="dwc:locality" xlink:type="simple">Gaolu Village, Mala Town, Qianjiang District</named-content>; verbatimElevation: <named-content xmlns:xlink="http://www.w3.org/1999/xlink" content-type="dwc:verbatimElevation" xlink:type="simple">1419 m</named-content>; verbatimCoordinates: <named-content xmlns:xlink="http://www.w3.org/1999/xlink" content-type="dwc:verbatimCoordinates" xlink:type="simple">29°14'31.32"N 108°54'7.93"E</named-content>; georeferenceSources: <named-content xmlns:xlink="http://www.w3.org/1999/xlink" content-type="dwc:georeferenceSources" xlink:type="simple">Google Earth</named-content>; <bold>Identification:</bold> identifiedBy: <named-content xmlns:xlink="http://www.w3.org/1999/xlink" content-type="dwc:identifiedBy" xlink:type="simple">Qi Ma</named-content>; <bold>Event:</bold> eventDate: <named-content xmlns:xlink="http://www.w3.org/1999/xlink" content-type="dwc:eventDate" xlink:type="simple">03/07/2022</named-content>; <bold>Record Level:</bold> basisOfRecord: <named-content xmlns:xlink="http://www.w3.org/1999/xlink" content-type="dwc:basisOfRecord" xlink:type="simple">PreservedSpecimen</named-content></p></list-item></list></tp:treatment-sec><tp:treatment-sec sec-type="Diagnosis"><title>Diagnosis</title><p>The new species was placed in the genus <italic><tp:taxon-name><tp:taxon-name-part taxon-name-part-type="genus" reg="Nidirana">Nidirana</tp:taxon-name-part></tp:taxon-name></italic> based on molecular data (16S and COI genes).</p><p>The new species could be distinguished from its congeners by a combination of the following characters: (1) body size small (SVL 41. 8-43. 3 mm in males); (2) indistinct canthus rostralis; (3) no longitudinal ridges on the upper arm; (4) lateroventral grooves on the ventral side of all fingers and toes; (5) supernumerary tubercles below the base of fingers III and IV, inconspicuous; (6) metacarpal tubercles distinct and prominent; (7) well-developed dorsolateral folds, but intermittent posteriorly; (8) supratympanic fold absent; (9) males with large, smooth and protruding suprabrachial glands in breeding period; (10) dorsal skin relatively smooth, without horny spines on the back; (11) mid-dorsal stripe present; (12) ventral surface of body milky white, but the throat, chest and ventral side of the limbs are densely covered with brownish-red or brown-black spots; (13) tibio-tarsal articulation reaching the angle of the eye or the nostril when adpressed along body, heels not meeting or just meeting when hind limbs flexed at a straight angle to the body's axis; (14) a pair of external subgular vocal sacs in males; (15) males with one single nuptial pad on the dorsal surface first finger in the breeding period; (16) finger tips not dilated, tip of each toe slightly dilated (Table <xref ref-type="table" rid="T8450480">2</xref>).</p><sec sec-type="Etymology"><title>Etymology</title><p>The specific name "Chongqing" refers to the type locality of the new species in Chongqing Municipality, where the new species was collected.</p></sec><sec sec-type="Common name"><title>Common name</title><p>“Chongqing Music Frog” in English and “重庆琴蛙 (Chóng qìng qín wā)” in Chinese.</p></sec><sec sec-type="Description of holotype"><title>Description of holotype</title><p>An adult male, SVL 43.3 mm, head longer than width (HL: HW = 1.18), flat above; snout rounded in dorsal view, slightly protruding beyond lower jaw; loreal region slightly inclined outwards, slightly concave in the middle; canthus rostralis indistinct; pupil elliptical, horizontal; nostril rounded, directed laterally, closer to the eye than to the snout; internasal distance larger than interorbital distance (IND:IOD = 1.18); from below anterior corner of the eye and tympanum to axial region, forming a maxillary gland in posterior corner of mouth, with a soybean size gland behind; tympanum distinct, tympanum diameter smaller than eye diameter (TD/ED=0.73); supratympanic fold absent; the presence of vomerine ridge, small teeth on the surface; a pair of external subgular vocal sacs present at the corners of the throat; tongue cordiform, deeply notched posteriorly.</p><p>Forelimbs moderately robust, with forearm and hand length being half of the body length (FAHL:SVL = 0.42); a large and smooth suprabrachial gland present behind the base of the forelimb, prominent; absent longitudinal ridges on the upper arm; tips of fingers rounded, not dilated; lateroventral grooves of fingers meeting at the disc's tip; fingers thin, free of webbing, with narrow lateral fringes; subarticular tubercles clearly visible, rounded and with a distinct protuberance; supernumerary tubercles below the base of finger present on fingers III and IV; relative length of fingers: II &lt; I &lt; IV &lt; III; palmar tubercles three, which are long and elliptic.</p><p>Hind limbs relatively robust, tibia length 55% of SVL and foot length 52% of SVL; heels not meeting or just meeting when hind limbs flexed at right angles to axis of body; tibio-tarsal articulation reaching the eye angle or nostril when hind limb is stretched along the side of the body; several longitudinal ridges on the back of the thigh and tibia; thigh length shorter than tibia length (THL:TBL = 0.89), length of tarsus and foot longer than tibia length (TFL:TBL = 1.37); toes relatively long and thin, relative lengths I &lt; II &lt; V &lt; III &lt; IV; webbing moderate, webbing formula: I 1/2 - 1 II 1/2 - 2 III 1 - 2½ IV 2 - 1V; toes with lateral fringes; prominent and rounded subarticular tubercles; inner metatarsal tubercles oval, outer metatarsal tubercles small and rounded.</p><p>Dorsal anterior region of skin relatively smooth; several large warts on the middle and posterior back; posterior dorsum of body rough with small protrusions, but no horny spinules on them; dorsolateral fold relatively thin and distinct, extending from posterior corner of the eye to above of groin, but discontinuous in the posterior; a noticeable, large, smooth suprabrachial gland behind the base of the forelimb; ventral skin smooth, small tubercles around the region close to dorsolateral fold; body side and limbs relatively smooth; dorsum of tibia relatively rough, forming several longitudinal ridges; ventral skin of the body is smooth, flattened tubercles densely distributed on the rear of thigh and around vent.</p></sec><sec sec-type="Colouration of holotype in life"><title>Colouration of holotype in life</title><p>The colouration of the dorsal skin varies, mostly being brown, several tubercles on the flanks and posterior region, some of which have a black spot. A light brown mid-dorsal stripe starts from the mid-dorsal region and begins at the eye angle area, extending backwards to vent, becoming more distinct posteriorly, without dark brown edges; dorsolateral folds brown on the upper part and dark brown on the lower part; flanks cream-yellow on the upper part and light grey on the lower part; limbs brown with black-brown transverse bars; loreal and temporal regions dark brown; tympanum red-brown; upper 1/3 iris bright yellow and lower 2/3 brown-red; ventral surface of body milky white; ventral surfaces of throat, anterior chest, upper limbs and flank of trunk densely covered with brown-red or brown-black spots, while spots on lower limbs relatively sparse; maxillary gland yellow-white; ventral side of the forelimbs milky white; upper part of the thigh ventral side light yellow, lower part flesh red; ventral side of the tibia light yellow (Fig. <xref ref-type="fig" rid="F8445997">2</xref>).</p></sec><sec sec-type="Colouration of holotype in preservation"><title>Colouration of holotype in preservation</title><p>Colouration of dorsal surface fading to blackish-brown; black spots on dorsum and flank more distinct; upper limbs fading to grey-white and lower limbs fading to brownish; transverse bars on the limbs brownish-black; ventral surface of body fading to grey-white; ventral surface of thigh buff-coloured (Fig. <xref ref-type="fig" rid="F8450472">3</xref>).</p></sec><sec sec-type="Variation"><title>Variation</title><p>Measurements of the type specimens are listed in Table <xref ref-type="table" rid="T8450480">2</xref>. Paratypes are similar to the holotype in morphology and colouration. The dorsal side colouration is light brown or dark brown; a light brown mid-dorsal stripe starts from the area between the eyes and extends backwards to vent and becomes more obvious; ventral side colouration milky white or grey-white; transverse stripes on the limbs light brown or dark brown; black spots on the back sparser and darker (Fig. <xref ref-type="fig" rid="F8450474">4</xref>).</p></sec><sec sec-type="Secondary sexual characters"><title>Secondary sexual characters</title><p>A pair of external subgular vocal sacs present in males; nuptial pad on the inner side of base of fingers Ⅰ; nuptial spinules invisible; the presence of suprabrachial gland.</p></sec><sec sec-type="Distribution and habitats"><title>Distribution and habitats</title><p><italic><tp:taxon-name><tp:taxon-name-part taxon-name-part-type="genus" reg="Nidirana">Nidirana</tp:taxon-name-part><tp:taxon-name-part taxon-name-part-type="species" reg="chongqingensis">chongqingensis</tp:taxon-name-part></tp:taxon-name></italic> sp. nov. is known from the type locality in Qianjiang District, Chongqing Municipality, China, at elevations between 1400 and 1500 metres above sea level.</p></sec></tp:treatment-sec><tp:treatment-sec sec-type="Ecology"><title>Ecology</title><p><italic><tp:taxon-name><tp:taxon-name-part taxon-name-part-type="genus" reg="Nidirana">Nidirana</tp:taxon-name-part><tp:taxon-name-part taxon-name-part-type="species" reg="chongqingensis">chongqingensis</tp:taxon-name-part></tp:taxon-name></italic> sp. nov. inhabits mountain swamps, ponds, aquatic grassland and nearby weed thickets (Fig. <xref ref-type="fig" rid="F8450476">5</xref>). Due to the dense weeds, the frog is hard to find while it is hiding in them. The males were seen to call at night.</p></tp:treatment-sec><tp:treatment-sec><!--Section generated to contain objects referenced in tp:taxon-treatment.--><table-wrap id="T8450480" position="float" orientation="portrait"><label>Table 2.</label><caption><p>Measurements of the new species (in mm). Abbreviations defined in Materials and Methods.</p></caption><table rules="all" border="0"><tbody><tr><td rowspan="1" colspan="1">Measurement</td><td rowspan="1" colspan="1">SWU0001408 (Male, holotype)</td><td rowspan="1" colspan="1">SWU0001435 (Male, paratype)</td><td rowspan="1" colspan="1">SWU0001439 (Male, paratype)</td></tr><tr><td rowspan="1" colspan="1">SVL</td><td rowspan="1" colspan="1">43. 3</td><td rowspan="1" colspan="1">42. 0</td><td rowspan="1" colspan="1">41. 8</td></tr><tr><td rowspan="1" colspan="1">HL</td><td rowspan="1" colspan="1">17. 4</td><td rowspan="1" colspan="1">17. 3</td><td rowspan="1" colspan="1">16. 2</td></tr><tr><td rowspan="1" colspan="1">HW</td><td rowspan="1" colspan="1">14. 7</td><td rowspan="1" colspan="1">13. 4</td><td rowspan="1" colspan="1">13. 3</td></tr><tr><td rowspan="1" colspan="1">SL</td><td rowspan="1" colspan="1">7. 2</td><td rowspan="1" colspan="1">6. 5</td><td rowspan="1" colspan="1">6. 8</td></tr><tr><td rowspan="1" colspan="1">IND</td><td rowspan="1" colspan="1">5. 8</td><td rowspan="1" colspan="1">5. 5</td><td rowspan="1" colspan="1">5. 0</td></tr><tr><td rowspan="1" colspan="1">IOD</td><td rowspan="1" colspan="1">4. 9</td><td rowspan="1" colspan="1">4. 6</td><td rowspan="1" colspan="1">3. 2</td></tr><tr><td rowspan="1" colspan="1">NSL</td><td rowspan="1" colspan="1">3. 8</td><td rowspan="1" colspan="1">3. 4</td><td rowspan="1" colspan="1">3. 7</td></tr><tr><td rowspan="1" colspan="1">NEL</td><td rowspan="1" colspan="1">3. 7</td><td rowspan="1" colspan="1">3. 2</td><td rowspan="1" colspan="1">3. 0</td></tr><tr><td rowspan="1" colspan="1">UEW</td><td rowspan="1" colspan="1">4. 1</td><td rowspan="1" colspan="1">3. 9</td><td rowspan="1" colspan="1">3. 3</td></tr><tr><td rowspan="1" colspan="1">ED</td><td rowspan="1" colspan="1">5. 5</td><td rowspan="1" colspan="1">5. 3</td><td rowspan="1" colspan="1">5. 2</td></tr><tr><td rowspan="1" colspan="1">TD</td><td rowspan="1" colspan="1">4. 0</td><td rowspan="1" colspan="1">3. 1</td><td rowspan="1" colspan="1">3. 4</td></tr><tr><td rowspan="1" colspan="1">FAHL</td><td rowspan="1" colspan="1">18. 0</td><td rowspan="1" colspan="1">18. 1</td><td rowspan="1" colspan="1">17. 9</td></tr><tr><td rowspan="1" colspan="1">HAL</td><td rowspan="1" colspan="1">10. 7</td><td rowspan="1" colspan="1">11. 1</td><td rowspan="1" colspan="1">11. 4</td></tr><tr><td rowspan="1" colspan="1">FAW</td><td rowspan="1" colspan="1">3. 8</td><td rowspan="1" colspan="1">3. 5</td><td rowspan="1" colspan="1">2. 8</td></tr><tr><td rowspan="1" colspan="1">HLL</td><td rowspan="1" colspan="1">70. 1</td><td rowspan="1" colspan="1">67. 8</td><td rowspan="1" colspan="1">66. 5</td></tr><tr><td rowspan="1" colspan="1">THL</td><td rowspan="1" colspan="1">22. 6</td><td rowspan="1" colspan="1">20. 2</td><td rowspan="1" colspan="1">20. 4</td></tr><tr><td rowspan="1" colspan="1">TBL</td><td rowspan="1" colspan="1">23. 8</td><td rowspan="1" colspan="1">22. 5</td><td rowspan="1" colspan="1">22. 8</td></tr><tr><td rowspan="1" colspan="1">TFL</td><td rowspan="1" colspan="1">32. 5</td><td rowspan="1" colspan="1">31. 9</td><td rowspan="1" colspan="1">31. 2</td></tr><tr><td rowspan="1" colspan="1">FTL</td><td rowspan="1" colspan="1">22. 6</td><td rowspan="1" colspan="1">22. 2</td><td rowspan="1" colspan="1">22. 2</td></tr></tbody></table></table-wrap><fig id="F8445997" position="float" orientation="portrait"><object-id xmlns:xlink="http://www.w3.org/1999/xlink" content-type="arpha" xlink:type="simple">F4486830-04DE-50E0-A50D-328B69B0E6F3</object-id><object-id xmlns:xlink="http://www.w3.org/1999/xlink" content-type="doi" xlink:type="simple">10.3897/BDJ.11.e101986.figure2</object-id><label>Figure 2.</label><caption><p>Holotype of <italic><tp:taxon-name><tp:taxon-name-part taxon-name-part-type="genus" reg="Nidirana">Nidirana</tp:taxon-name-part><tp:taxon-name-part taxon-name-part-type="species" reg="chongqingensis">chongqingensis</tp:taxon-name-part></tp:taxon-name></italic> sp. nov. (SWU0001408) in life. <bold>A</bold> lateral view; <bold>B</bold> dorsal view; <bold>C</bold> ventral view; <bold>D</bold> ventral view of hand; <bold>E</bold> ventral view of foot; <bold>F</bold> dorsal view of foot.</p></caption><graphic xmlns:xlink="http://www.w3.org/1999/xlink" xlink:href="bdj-11-e101986-g002.jpg" position="float" id="oo_798012.jpg" orientation="portrait" xlink:type="simple"><uri content-type="original_file" xlink:type="simple">https://binary.pensoft.net/fig/798012</uri></graphic></fig><fig id="F8450472" position="float" orientation="portrait"><object-id xmlns:xlink="http://www.w3.org/1999/xlink" content-type="arpha" xlink:type="simple">F3CB5DE2-9132-588D-930C-71CFA0FEDFA3</object-id><object-id xmlns:xlink="http://www.w3.org/1999/xlink" content-type="doi" xlink:type="simple">10.3897/BDJ.11.e101986.figure3</object-id><label>Figure 3.</label><caption><p>Holotype of <italic><tp:taxon-name><tp:taxon-name-part taxon-name-part-type="genus" reg="Nidirana">Nidirana</tp:taxon-name-part><tp:taxon-name-part taxon-name-part-type="species" reg="chongqingensis">chongqingensis</tp:taxon-name-part></tp:taxon-name></italic> sp. nov. (SWU0001408) in preservative. <bold>A</bold> dorsal view; <bold>B</bold> ventral view; <bold>C</bold> view of oral cavity; <bold>D</bold> lateral view; <bold>E</bold> ventral view of hand; <bold>F</bold> ventral view of foot.</p></caption><graphic xmlns:xlink="http://www.w3.org/1999/xlink" xlink:href="bdj-11-e101986-g003.jpg" position="float" id="oo_798013.jpg" orientation="portrait" xlink:type="simple"><uri content-type="original_file" xlink:type="simple">https://binary.pensoft.net/fig/798013</uri></graphic></fig><fig id="F8450474" position="float" orientation="portrait"><object-id xmlns:xlink="http://www.w3.org/1999/xlink" content-type="arpha" xlink:type="simple">B418FB87-5C9A-5A86-8BBC-7E32F338064B</object-id><object-id xmlns:xlink="http://www.w3.org/1999/xlink" content-type="doi" xlink:type="simple">10.3897/BDJ.11.e101986.figure4</object-id><label>Figure 4.</label><caption><p>Colouration variation of the male paratype of <italic><tp:taxon-name><tp:taxon-name-part taxon-name-part-type="genus" reg="Nidirana">Nidirana</tp:taxon-name-part><tp:taxon-name-part taxon-name-part-type="species" reg="chongqingensis">chongqingensis</tp:taxon-name-part></tp:taxon-name></italic> sp. nov. (SWU0001435) in life. <bold>A</bold> lateral view; <bold>B</bold> dorsal view.</p></caption><graphic xmlns:xlink="http://www.w3.org/1999/xlink" xlink:href="bdj-11-e101986-g004.jpg" position="float" id="oo_798014.jpg" orientation="portrait" xlink:type="simple"><uri content-type="original_file" xlink:type="simple">https://binary.pensoft.net/fig/798014</uri></graphic></fig><fig id="F8450476" position="float" orientation="portrait"><object-id xmlns:xlink="http://www.w3.org/1999/xlink" content-type="arpha" xlink:type="simple">944D4396-E2B1-5FBA-8E53-33A60AE9585E</object-id><object-id xmlns:xlink="http://www.w3.org/1999/xlink" content-type="doi" xlink:type="simple">10.3897/BDJ.11.e101986.figure5</object-id><label>Figure 5.</label><caption><p>Habitat of <italic><tp:taxon-name><tp:taxon-name-part taxon-name-part-type="genus" reg="Nidirana">N.</tp:taxon-name-part><tp:taxon-name-part taxon-name-part-type="species" reg="chongqingensis">chongqingensis</tp:taxon-name-part></tp:taxon-name></italic> sp. nov. in the type locality, Qianjiang District, Chongqing Municipality, China.</p></caption><graphic xmlns:xlink="http://www.w3.org/1999/xlink" xlink:href="bdj-11-e101986-g005.jpg" position="float" id="oo_798016.jpg" orientation="portrait" xlink:type="simple"><uri content-type="original_file" xlink:type="simple">https://binary.pensoft.net/fig/798016</uri></graphic></fig></tp:treatment-sec></tp:taxon-treatment>
