# Supplementary material for: A new species of Nidirana Dubois, 1992 (Anura, Ranidae) from Chongqing Municipality, China
Source: Biodivers Data J. 2023 May 10;11:e101986. doi: 10.3897/BDJ.11.e101986 (PMC10848812; doi:10.3897/BDJ.11.e101986)
Supplement: Supplementary material 1 — Diagnostic characters separating Nidiranachongqingensis sp. nov. from all congeners [file bdj-11-e101986-s001.xlsx]

## Sheet: Sheet1
Species	SVL of males (mm)	SVL of females (mm)	Fingers tips	Lateroventral groove on fingers	Relative length of fingers	Toes tips	Lateroventral groove on toes	Tibiotarsal articulation	Subgular vocal sacs	Nuptial pad	Spinules on dorsal skin	Nest construction	Tadpole labial tooth row formula	Calling	References
N. chongqingensis sp. nov.	41.8-43.3	?	Not dilated	Present	Ⅱ<Ⅰ<Ⅳ<Ⅲ	Dilated	Present	Eye-snout	Present	One on finger I	Absent	?	?	?	This study
N.adenopleura	43.1-57.6	47.6-60.7	Dilated	Present except fingerⅠ	Ⅱ<Ⅰ<Ⅳ<Ⅲ	Dilated	Present	Snout tip or eye-snout	Present	One on finger I	Entire or posterior	Absent	I:1+1/1+1:II or I:0+0/1+1:I	2–5 regular notes	Lyu et al. (2017, 2020b)
N.chapaensis	35.5-42.5	41.0-51.8	Dilated	Present except fingerⅠ	Ⅱ<Ⅰ=Ⅳ<Ⅲ	Dilated	Present	Nostril	Present	Two on finger I	Absent or few above vent	Present	I:1+2/1+1:II	3 notes	Chuaynkern et al. (2010)
N.daunchina	40.6-51.0	44.0-53.0	Dilated	Absent or rarely Present	Ⅱ<Ⅰ<Ⅳ<Ⅲ	Dilated	Present	Nostril	Present	One on finger I	Absent	Present	I:1+1/1+1:II or I:1+1/2+2:I	2–5 notes containing a specific first note	Liu (1950); Lyu et al. (2017)
N.guangdongensis	50.0-58.4	55.3-59.3	Dilated	Present except fingerⅠ	Ⅱ<Ⅰ<Ⅳ<Ⅲ	Dilated	Present	Nostril	Present	One on finger I	Entire	Absent	?	2–4 regular notes	Lyu et al. (2020b)
N.guangxiensis	40.2-47.6	49.9-51.0	Dilated	Present on fingers Ⅲ and IV	Ⅱ<Ⅰ<Ⅳ<Ⅲ	Dilated	Present	Nostril	Present	One on finger I	Absent	Present	I: 1+1/1+1:II	6–11 rapidly repeated regular notes	Lyu et al. (2021)
N. guibeiensis	50.2–63.6	54.6	Dilated	Present except finger I	Ⅱ<Ⅳ<Ⅰ<Ⅲ	Dilated	Present	Eye-snout	Present	One on finger I	Absent	Present	?	1–3 notes	Chen et al. (2022b)
N.hainanensis	32.8-44.4	?	Dilated	Present	Ⅱ<Ⅰ<Ⅳ<Ⅲ	Dilated	Present	Nostril	Present	Absent	Absent	Present	?	2–4 fast-repeated double-notes	Fei et al. (2009, 2012)
N.leishanensis	49.5-56.4	43.7-55.3	Dilated	Present	Ⅱ<Ⅳ<Ⅰ<Ⅲ	Dilated	Present	Eye-snout	Present	Two on fingers I and II	Absent	Absent	I:1+2/ 1+1:II	1 single note	Li et al. (2019)
N.lini	44.1-63.1	57.7-68.6	Dilated	Present except fingerⅠ	Ⅱ<Ⅰ<Ⅳ<Ⅲ	Dilated	Present	Beyond snout	Present	One on finger I	Posterior	Absent	I:1+1/1+1:II	5–7 notes containing a specific first note	Chou (1999); Lyu et al. (2017)
N.mangveni	53.6-59.7	59.7-65.1	Dilated	Present on fingers Ⅲ and IV	Ⅰ<Ⅱ<Ⅳ<Ⅲ	Dilated	Present	Anterior corner of eye	Present	One on finger I	Entire or posterior	Absent	?	2–7 regular notes	Lyu et al. (2020b)
N.nankunensis	33.3-37.1	37.8-39.5	Dilated	Present except fingerⅠ	Ⅱ<Ⅰ<Ⅳ<Ⅲ	Dilated	Present	Nostril	Present	One on finger I	Absent or few above vent	Present	I:1+1/1+1:II	13–15 notes containing a specific first note	Lyu et al. (2017)
N.occidentalis	44.5-53.0	55.6-61.3	Not dilated	Absent	Ⅱ<Ⅰ<Ⅳ<Ⅲ	Not Dilated	Absent	Eye	Present	One on finger I	Posterior	Absent	?	3–5 regular notes	Lyu et al. (2020a)
N.okinavana	35.5-42.8	44.6-48.8	Dilated	Present except fingerⅠ	Ⅱ<Ⅰ<Ⅳ<Ⅲ	Dilated	Present	Eye center-near nostril	Absent	Poorly one on finger I	Absent	Present	I:1+1/1+1:II	10–25 fast-repeated notes	Chuaynkern et al. (2010); Lyu et al. (2017)
N.pleuraden	46.2-52.3	46.9-61.7	Not dilated	Absent	Ⅱ<Ⅰ<Ⅳ<Ⅲ	Not Dilated	Absent	Nostril	Present	One on finger I	Posterior	Absent	I:1+1/1+1:II	1–4 regular notes	Lyu et al. (2017, 2020a)
N.shiwandashanensis	46.2-50.8	48.3	Dilated	Present	Ⅱ<Ⅳ<Ⅰ<Ⅲ	Dilated	Present	Eye	Present	One on finger I	Absent	Absent	I: 1+1/1+1:II	6–8 double notes	Chen et al. (2022a)
N.xiangica	56.3-62.3	53.5-62.6	Dilated	Present	Ⅱ<Ⅰ<Ⅳ<Ⅲ	Dilated	Present	Eye-snout	Present	One on finger I	Entire	Absent	?	2–3 notes containing a specific first note	Lyu et al. (2020b)
N.yaoica	42.1-45.6	?	Dilated	Present	Ⅱ<Ⅰ<Ⅳ<Ⅲ	Dilated	Present	Nostril	Present	One on finger I	Absent	? (Probably absent)	?	1–3 fast-repeated regular notes	Lyu et al. (2019)
N.yeae	41.2-43.5	44.7	Dilated	Absent	Ⅱ<Ⅳ<Ⅰ<Ⅲ	Dilated	Present	Eye	Present	One on finger I	Absent	? (Probably absent)	I:1+1/1+1:II	2–6 notes containing a specific first note	Wei et al. (2020)
